# Supplementary material for: Histological and Immunohistochemical Characteristics of Mechanically Processed Adipose Tissue: A Systematic Review and Meta-Analysis
Source: Cells. 2025 Oct 23;14(21):1664. doi: 10.3390/cells14211664 (PMC12608007; doi:10.3390/cells14211664)
Supplement: Supplementary file 1 [file cells-14-01664-s001.zip]

Archive with 1 entries (1 files):
- cells-3936225-supplementary.pdf
